# Supplementary material for: Prevalence of Plasmodium falciparum anti-malarial resistance-associated polymorphisms in pfcrt, pfmdr1 and pfnhe1 in Muheza, Tanzania, prior to introduction of artemisinin combination therapy
Source: Malar J. 2015 Mar 25;14:129. doi: 10.1186/s12936-015-0642-2 (PMC4392636; doi:10.1186/s12936-015-0642-2)
Supplement: Additional file 1: — Clinical information, treatment outcomes and haplotypes of pfcrt , pfmdr1 and pfnhe1 from children in the Muheza Mother-Offspring Malaria Study. [file 12936_2015_642_MOESM1_ESM.xlsx]

## Sheet: 234 Cases - data
Additional_file_1 Clinical information, treatment outcomes and haplotypes of pfcrt, pfmdr1 and pfnhe1 from children in the Muheza Mother-Offspring Malaria Study.
VisitDate	Follow-up Week	Year	pa/200WBC	DRUG*	Episode	Treatmentoutcome**	pa/ul	LN (pa/ul)	Hgb	Temp	G6PD	Hbs	PfCRT haplotype	PfMDR1 haplotype	PfNHE1 haplotype
2003-10-15	54	2003	816	1	AQ001	NO	32640	10.3933		36.8	B	AA	CVIET
2004-01-02	65	2004	811	1	AQ002	NO	32440	10.3871		37.8	B	AA	CVIET
2004-08-11	97	2004	2014	1	AQ003	YES	80560	11.2968	13.8462	38.4	B	AA	CVIET
2004-04-06	79	2004	264	1	AQ004	NO	10560	9.26483	11.52	39	B	AA	CVIET	YYND
2003-06-19	36	2003	1	1	AQ005	NO	40	3.68888		37.1	Aheter	AA	CVIET	YYNY
2004-04-04	76	2004	32	1	AQ006	NO	1280	7.15462		NA	B	AA	CVIET	YYNY
2003-10-22	53	2003	370	1	AQ007	NO	14800	9.60238	9.12667	39	B	AA	CVIET	YYNY
2003-11-11	56	2003	28	1	AQ008	NO	1120	7.02108	10.44	37	A-heter	AA	CVIET
2004-09-16	100	2004	18	1	AQ009	NO	720	6.57925	5.88889	36.8	Aheter	AA	CVIET
2004-05-25	84	2004	102	1	AQ010	NO	4080	8.31385	10.4967	39.8	B	AA	CVIET	YYND
2004-04-30	79	2004	1322	1	AQ011	NO	52880	10.8758	9.75333	39.7	B	AS	CVIET
2003-09-22	48	2003	20	1	AQ012	NO	800	6.68461		36.7	A-heter	AA	CVIET
2003-09-01	45	2003	80	1	AQ013	NO	3200	8.07091	8.42667	36.9	B	AA	CVIET	YYNY
2003-06-10	32	2003	692	1	AQ014	NO	27680	10.2285		38.5	B	AA	CVIET	YYNY
2004-02-12	66	2004	140	1	AQ015	NO	5600	8.63052	7.91143	37.1	B	AA	CVIET
2004-09-10	89	2004	140	1	AQ016	NO	5600	8.63052	11.25	NA	B	AA	CVIET	YYNY
2003-08-21	33	2003	430	1	AQ017	NO	17200	9.75266	2.98667	37.8	B	AA	CVIET
2003-10-09	40	2003	2030	1	AQ018	YES	81200	11.3047	8.804	38.3	B	AA	CVIET	YYNY
2004-04-22	68	2004	30	1	AQ019	YES	1200	7.09008	14.985	38.7	B	AA	CVIET	YYNY
2005-06-02	126	2005	1643	1	AQ020	NO	65720	11.0932	10.9949	36	B	AA	CVIET
2004-04-10	65	2004	2325	1	AQ021	YES	93000	11.4404		39.5	A	AA	CVIET
2004-10-04	91	2004	320	1	AQ022	NO	12800	9.4572		36.5	B	AA	CVIET	YYNY
2004-01-15	52	2004	82	1	AQ023	NO	3280	8.0956	4.09091	36.6	B	AA	CVIET
2005-04-05	116	2005	634	1	AQ024	NO	25360	10.1409	11.5	37.5	B	AA	CVIET	YYNY
2003-04-21	13	2003	81	1	AQ025	NO	3240	8.08333	4.18	37	A-	AA	CVIET
2004-11-18	92	2004	1640	1	AQ026	YES	65600	11.0913	13.5211	37	B	AA	CVIET
2004-03-07	54	2004	354	1	AQ027	NO	14160	9.55818	4.96154	37.5	B	AA	CVIET	YYNY
2004-04-22	60	2004	27	1	AQ028	NO	1080	6.98472	11.0833	37.4	B	AA	CVIET
2004-07-08	71	2004	510	1	AQ029	NO	20400	9.92329	7.9	37	B	AA	CVIET
2004-10-23	85	2004	89	1	AQ030	NO	3560	8.17752	17.3333	36.1	B	AA	CVIET	YYNY
2004-02-19	50	2004	368	1	AQ031	YES	14720	9.59696	11.1364	38.8	B	AA	CVIET
2003-11-11	35	2003	692	1	AQ032	NO	27680	10.2285	5.8	37.6	AA-	AS	CVIET	YYNY
2004-05-10	60	2004	188	1	AQ033	YES	7520	8.92532	10.2968	37.5	A-heter	AA	CVIET
2003-10-01	27	2003	656	1	AQ034	NO	26240	10.175	11.0437	38.1	A-heter	AA	CVIET	YYND
2004-03-21	52	2004	1650	1	AQ035	NO	66000	11.0974	10.1538	38.4	A-	AA	CVIET	YYNY
2004-04-10	53	2004	1928	1	AQ036	NO	77120	11.2531	12.7933	37.8	A	AA	CVIET	YY/FNY
2003-09-18	24	2003	8	1	AQ037	YES	320	5.76832	5.90571	37.5	B	AA	CVIET
2005-01-31	96	2005	1608	1	AQ038	YES	64320	11.0716	6.96	37.1	A	AA	CVIET	YYND
2003-10-13	28	2003	1100	1	AQ039	YES	44000	10.6919	6.61333	38.7	Aheter	AA	CVIET
2003-12-08	36	2003	1130	1	AQ040	NO	45200	10.7189		37.1	Aheter	AA	CVIET	YYNY
2005-12-27	142	2005	762	1	AQ041	NO	30480	10.3248	10.3333	37.5	A	AA	CVIET	N/YY/FND/Y
2005-03-08	100	2005	32	1	AQ042	YES	1280	7.15462	6.51429	36.5	B	AA	CVIET
2005-05-10	109	2005	5112	1	AQ043	YES	204480	12.2282		38	B	AA	CVIET
2003-09-23	24	2003	244	1	AQ044	NO	9760	9.18605	12.16	36.8	B	AS	CVIET
2003-11-19	32	2003	120	1	AQ045	YES	4800	8.47637	11.5345	37.6	Aheter	AS	CVIET
2004-11-11	81	2004	1652	1	AQ046	NO	66080	11.0986	6.97143	38.6	A	AA	CVIET	YY/FNY
2003-10-26	27	2003	700	1	AQ047	NO	28000	10.24	9.82857	38.5	B	AA	CVIET	NYND
2004-04-21	52	2004	1243	1	AQ048	YES	49720	10.8142		36.4	B	AA	CVIET	YYND/Y
2005-03-23	100	2005	18	1	AQ049	YES	720	6.57925	9.16981	36.5	B	AA	CVIET	YYNY
2004-10-29	79	2004	76	1	AQ050	NO	3040	8.01961	12.4235	37.8	B	AA	CVIET
2003-10-01	22	2003	48	1	AQ051	YES	1920	7.56008	12.36	37.5	A	AA	CVIET	YYND
2004-10-11	76	2004	3	1	AQ052	YES	120	4.78749		37.9	B	AA	CVIET	YYNY
2004-06-15	59	2004	1125	1	AQ053	NO	45000	10.7144	16.375	36.8	Aheter	AA	CVIET	YYNY
2003-09-17	20	2003	216	1	AQ054	NO	8640	9.06416	12.61	36.5	B	AA	CVMNK/CVIET	YY/FNY
2004-04-22	51	2004	118	1	AQ055	YES	4720	8.45956	15.0769	37.3	A-	AA	CVIET	YYNY
2004-07-15	63	2004	460	1	AQ056	YES	18400	9.82011	14.3077	37.4	A-	AA	CVIET	YYNY
2003-10-02	22	2003	122	1	AQ057	NO	4880	8.4929	9.7	38.5	A-	AA	CVIET
2004-03-11	45	2004	1964	1	AQ058	YES	78560	11.2716	12.4662	39	A-	AA	CVMNK	YYNY
2004-04-18	50	2004	1256	1	AQ059	YES	50240	10.8246	7.6	37.2	B	AA	CVIET	YYNY
2004-12-14	84	2004	528	1	AQ060	NO	21120	9.95798	7.6	36.5	B	AA	CVIET	YYNY
2004-01-16	36	2004	9	1	AQ061	YES	360	5.8861	9.6	39	A-	AA	CVIET	YYNY
2003-08-22	15	2003	428	1	AQ062	NO	17120	9.748	10.9867	38	B	AA	CVIET
2004-07-14	61	2004	1786	1	AQ063	YES	71440	11.1766	9.23077	37.7	A-	AA	CVIET	YYND
2005-07-14	113	2005	2316	1	AQ064	YES	92640	11.4365	12.4471	37.4	Aheter	AA	CVIET	YYNY
2005-02-21	92	2005	410	1	AQ065	YES	16400	9.70504	12.625	39	AA-	AA	CVIET	YYND
2005-05-30	105	2005	1800	1	AQ066	YES	72000	11.1844	8.78313	38.5	B	AA	CVMNK
2005-10-12	124	2005	816	1	AQ067	YES	32640	10.3933	5.55556	37.5	B	AA	CVMNK/CVIET	YYND
2003-08-30	13	2003	240	1	AQ068	NO	9600	9.16952		37.5	B	AA	CVIET	YYNY
2004-05-20	51	2004	252	1	AQ069	YES	10080	9.21831	10.4	37	B	AA	CVIET	YYNY
2004-07-02	57	2004	1520	1	AQ070	YES	60800	11.0153	12.2093	37	B	AA	CVIET
2005-04-15	98	2005	440	1	AQ071	YES	17600	9.77565	15.6	39.7	B	AA	CVIET
2003-10-01	18	2003	42	1	AQ072	YES	1680	7.42655	14.336	36.7	A-	AA	CVIET	NFNY
2004-05-12	50	2004	450	1	AQ073	NO	18000	9.79813		39.5	A-	AA	CVIET	YYNY
2004-11-11	75	2004	42	1	AQ074	NO	1680	7.42655	12.24	36	Aheter	AA	CVIET
2005-09-15	119	2005	620	1	AQ075	YES	24800	10.1186	8.56842	37.2	Aheter	AA	CVIET	YYNY
2004-05-24	51	2004	1600	1	AQ076	NO	64000	11.0666	8.556	38.8	B	AA	CVIET	YYNY
2005-01-25	86	2005	1592	1	AQ077	YES	63680	11.0616	8.9193	38.7	B	AA	CVIET	YYNY
2005-10-04	122	2005	1230	1	AQ078	NO	49200	10.8036	9.92131	36.9	B	AA	CVIET	YYNY
2005-09-21	119	2005	1300	1	AQ079	YES	52000	10.859	11.0469	36.6	A-	AA	CVIET	YYND
2005-10-26	124	2005	256	1	AQ080	NO	10240	9.23406		36.7	A-	AA	CVIET	YYNY
2004-03-08	38	2004	214	1	AQ081	NO	8560	9.05486	10.0239	37.5	B	AA	CVIET	YYNY
2004-05-10	46	2004	521	1	AQ082	YES	20840	9.94463	12.48	39.1	A	AA	CVIET	YYNY
2004-05-10	45	2004	1146	1	AQ083	YES	45840	10.7329	15.6979	37	A	AA	CVIET
2004-11-03	70	2004	210	1	AQ084	NO	8400	9.03599	11.0714	36.5	A	AA	CVIET
2005-06-01	100	2005	130	1	AQ085	YES	5200	8.55641		36	A	AA	CVIET	YYNY
2004-06-02	48	2004	920	1	AQ086	NO	36800	10.5133	7.61364	36.1	B	AA	CVIET	YYND
2003-11-10	18	2003	232	1	AQ087	NO	9280	9.13562	7.6	38.4	B	AA	CVIET	YYNY
2004-03-17	36	2004	260	1	AQ088	YES	10400	9.24956	7.35	38.5	B	AA	CVIET	YYNY
2004-05-31	46	2004	62	1	AQ089	NO	2480	7.81601	12.98	37.7	B	AA	CVIET
2005-01-11	77	2005	468	1	AQ090	NO	18720	9.83735		39.4	B	AA	CVMNK	NYND
2004-01-20	24	2004	154	1	AQ091	YES	6160	8.72583	10.5	37	B	AA	CVIET
2003-11-13	13	2003	32	1	AQ092	NO	1280	7.15462	8.8	36.7	A-	AA	CVIET
2004-12-27	72	2004	1572	1	AQ093	NO	62880	11.049	8.7	38.9	A-	AA	CVIET	N/YYND
2004-06-03	42	2004	142	1	AQ094	YES	5680	8.64471	9.91667	36.6	B	AA	CVIET	YYNY
2004-06-02	42	2004	2200	1	AQ095	NO	88000	11.3851	13.5	37.4	B	AA	CVIET	YYNY
2005-08-31	107	2005	788	1	AQ096	YES	31520	10.3584	13.2571	39.3	B	AA	CVIET	YYNY
2004-04-26	36	2004	1073	1	AQ097	YES	42920	10.6671	7.38	39	B	AA	CVIET
2004-04-22	35	2004	16	1	AQ098	YES	640	6.46147		38.2	B	AA	CVIET
2004-05-31	40	2004	113	1	AQ100	YES	4520	8.41627	10.4912	39.5	B	AA	CVIET	YYNY
2004-06-29	44	2004	145	1	AQ101	YES	5800	8.66561	10	36.6	A-heter	AA	CVIET	YYNY
2004-08-03	48	2004	510	1	AQ103	YES	20400	9.92329	12.9	37	Aheter	AS	CVMNK/CVIET	YYNY
2005-04-21	85	2005	1933	1	AQ104	NO	77320	11.2557	12.0533	36.9	A	AS	CVMNK	YYNY
2004-06-08	39	2004	432	1	AQ105	YES	17280	9.75731	10.3	37.8	B	AA	CVIET	NYNY
2004-05-17	36	2004	720	1	AQ106	YES	28800	10.2681	9.88889	37.6	A	AA	CVIET	YYNY
2004-06-29	42	2004	228	1	AQ107	NO	9120	9.11823	17.4	36.5	B	AA	CVIET	YYNY
2005-01-31	73	2005	486	1	AQ108	NO	19440	9.87509	10	36.9	Aheter	AA	CVIET	YYND
2003-12-02	12	2003	1442	1	AQ109	NO	57680	10.9627	5.39	39	B	AA	CVIET	YYNY
2004-04-06	30	2004	334	1	AQ110	YES	13360	9.50002	7.58333	38.3	B	AA	CVIET	YYNY
2004-07-18	45	2004	53	1	AQ111	YES	2120	7.65917	8.77778	37.5	B	AA	CVMNK/CVIET	YYNY
2004-03-17	26	2004	102	1	AQ112	YES	4080	8.31385	10.2824	39.1	B	AA	CVIET	NFNY
2005-07-19	96	2005	1490	1	AQ113	YES	59600	10.9954	7.61364	36.5	B	AA	CVIET	YYNY
2004-03-30	27	2004	672	1	AQ114	NO	26880	10.1991	8.96	36.7	B	AA	CVIET	YYNY
2004-09-03	49	2004	21	1	AQ115	NO	840	6.7334	18.8417	36.5	B	AA	CVIET
2005-08-24	100	2005	560	1	AQ116	NO	22400	10.0168		36.5	B	AA	CVIET	YYNY
2004-05-05	32	2004	126	1	AQ117	YES	5040	8.52516	12.2667	36.2	B	AA	CVIET	YYND
2004-01-19	17	2004	1600	1	AQ118	NO	64000	11.0666		38.5	B	AA	CVIET	YYNY
2005-01-31	71	2005	46	1	AQ119	NO	1840	7.51752		37.1	B	AA	CVIET
2004-08-23	48	2004	432	1	AQ120	YES	17280	9.75731	10.9615	38.7	A-	AA	CVIET	YYNY
2005-06-08	89	2005	1964	1	AQ121	YES	78560	11.2716	12.7568	38.2	A-	AA	CVIET	YYNY
2005-09-25	105	2005	436	1	AQ122	YES	17440	9.76652	8.7	36.6	A-	AA	CVIET
2004-07-03	39	2004	1988	1	AQ123	NO	79520	11.2838	9.07097	37	A-	AA	CVIET	YYNY
2004-05-03	30	2004	48	1	AQ124	YES	1920	7.56008		39	A-	AA	CVIET	N/YYND/Y
2004-12-29	64	2004	2304	1	AQ125	YES	92160	11.4313	8.93333	38.2	A-	AA	CVIET	N/YYND
2005-04-02	77	2005	140	1	AQ126	YES	5600	8.63052	11.5636	37.8	A-	AA	CVIET	YYNY
2005-09-07	100	2005	22	1	AQ127	YES	880	6.77992	16.4151	NA	A-heter	AA	CVIET	YYNY
2006-02-21	124	2006	106	1	AQ128	YES	4240	8.35232	7.93333	36.6	B	AA	CVIET	YYNY
2004-05-20	27	2004	18	1	AQ129	YES	720	6.57925	10	37	B	AA	CVIET
2004-10-11	48	2004	12	1	AQ130	NO	480	6.17379		36.5	B	AA	CVIET	YYNY
2004-07-21	32	2004	842	1	AQ131	YES	33680	10.4247	9.85714	37.6	A	AA	CVIET
2004-07-02	27	2004	1004	1	AQ132	YES	40160	10.6006	11.6571	38.1	B	AA	CVIET	YYNY
2005-05-20	73	2005	580	1	AQ133	NO	23200	10.0519	8.97736	37.5	B	AA	CVIET	YYNY
2004-08-04	18	2004	246	1	AQ134	NO	9840	9.19421	13.0333	37	B	AA	CVIET
2005-12-28	88	2005	186	1	AQ135	NO	7440	8.91463		39.8	A	AS	CVIET	YYNY
2005-03-31	48	2005	3	1	AQ136	NO	120	4.78749	11	36.4	A	AA	CVIET
2005-12-29	64	2005	724	1	AQ137	NO	28960	10.2737	7.936	36.1	B	AA	CVIET	YYNY
2005-03-24	23	2005	668	1	AQ138	YES	26720	10.1932	9.95556	36.6	Aheter	AA	CVIET	YYNY
2005-09-27	46	2005	436	1	AQ139	YES	17440	9.76652	13.2	37.5	B	AA	CVIET	YYNY
2006-02-15	62	2006	2420	1	AQ140	NO	96800	11.4804	14.0625	38.6	B		CVIET	YYND
2005-06-02	23	2005	123	1	AQ141	YES	4920	8.50106	18.8133	36.5	A		CVIET	YYNY
2006-02-24	37	2006	616	1	AQ142	YES	24640	10.1121	9.35094	36.5	B	AA	CVIET	YYNY
2005-12-29	24	2005	6	1	AQ143	YES	240	5.48064	9.18919	36.7	B	AA	CVIET
2006-01-02	144	2006	3141	2	QN001	NO	125640	11.7412	17.5	36.3	B	AA	CVIET	YYNY	ms4760-3
2005-07-11	119	2005	5443	2	QN002	NO	217720	12.291	7.44444	38.7	A	AA	CVIET	YYNY	ms4760-4
2003-09-18	24	2003	832	2	QN003	NO	33280	10.4127	7.38286	38.5	A	AA	CVIET	YYNY	ms4760-4
2004-05-03	57	2004	4321	2	QN004	NO	172840	12.0601	9.50625	36.4	Aheter	AA	CVIET	YYNY
2004-03-17	49	2004	2980	2	QN005	NO	119200	11.6886	10.303	36.5	B	AA	CVIET	YYNY	ms4760-1
2004-05-03	56	2004	9620	2	QN006	NO	384800	12.8605	4.68	39.7	B	AA	CVMNK	NFND	ms4760-8
2004-04-06	52	2004	3184	2	QN007	YES	127360	11.7548	6.74286	38.3	B	AA	CVIET	YYNY	ms4760-1
2004-11-19	84	2004	3106	2	QN008	YES	124240	11.73	13.8906	36	B	AA	CVIET	YYNY	ms4760-6
2004-01-20	41	2004	6704	2	QN009	NO	268160	12.4993	11	37.2	AA-	AA	CVIET		ms4760-4
2004-03-03	47	2004	12900	2	QN010	NO	516000	13.1539	7.4	38.3	B	AS	CVIET	YYNY	ms4760-1
2004-09-13	75	2004	2512	2	QN011	YES	100480	11.5177	8.6	36.8	Aheter	AS	CVIET	YYND	ms4760-9
2003-11-20	32	2003	524	2	QN012	NO	20960	9.95037	8.5	38.9	B	AA	CVIET	YYNY	ms4760-103
2004-03-11	48	2004	8520	2	QN013	NO	340800	12.7391	11.3	39.1	A-	AA	CVMNK	NYND	ms4760-1
2004-04-19	52	2004	7267	2	QN014	YES	290680	12.58	10.4444	39.8	A-	AA	CVIET	NYNY	ms4760-3
2005-07-13	116	2005	4800	2	QN015	NO	192000	12.1653	12.1111	38.5	A-	AA	CVIET	YY/FNY	ms4760-1
2004-05-07	54	2004	27982	2	QN016	NO	1119280	13.9282	7.3	38.5	A	AA	CVIET	YYNY	ms4760-72
2004-03-10	46	2004	5336	2	QN017	NO	213440	12.2711	7.7	36.9	B	AA	CVIET	YYNY	ms4760-1
2004-02-11	42	2004	6678	2	QN018	YES	267120	12.4955	10.9417	37	B	AA	CVMNK	N/YYND	ms4760-1
2005-05-17	108	2005	6118	2	QN019	NO	244720	12.4079	12.1111	38	B	AA	CVMNK	NYNY	ms4760-3
2004-05-19	55	2004	1184	2	QN020	NO	47360	10.7655	10.9565	37.6	A	AA	CVIET	YYND	ms4760-4
2004-07-24	64	2004	9860	2	QN021	YES	394400	12.8851	12.8762	37.1	A	AA	CVIET	YY/FND/Y	ms4760-3
2005-08-02	118	2005	2662	2	QN022	NO	106480	11.5757	13.9333	37.5	B	AA	CVIET	NY/FNY	ms4760-1
2004-04-28	52	2004	8360	2	QN023	NO	334400	12.7201	4.5	38.7	B	AA	CVIET	YYNY	ms4760-3
2005-08-07	119	2005	9644	2	QN024	YES	385760	12.863	11.6667	39.1	B	AA	CVIET	YYNY	ms4760-4
2006-01-08	141	2006	3721	2	QN025	NO	148840	11.9106	7.58333	37	B	AA	CVIET		ms4760-9
2004-03-12	45	2004	7252	2	QN026	YES	290080	12.5779	11.3095	36.4	A-	AA	CVIET	YYNY	ms4760-1
2004-06-06	58	2004	8522	2	QN027 (drug change)	NO	340880	12.7393	11.4783	39.6	A-	AA	CVIET	YYNY	ms4760-3
2005-12-01	135	2005	5401	2	QN028	NO	216040	12.2832	13.2766	39.1	A-	AA	CVIET	N/YY/FND/Y	ms4760-30
2005-04-19	103	2005	3112	2	QN029	NO	124480	11.7319	14.3133	36.8	A-	AA	CVIET	YYNY	ms4760-8
2004-07-02	61	2004	3706	2	QN030	NO	148240	11.9066	17.1	38	A-	AA	CVIET	YY/FNY	ms4760-79
2005-08-09	119	2005	10327	2	QN031	NO	413080	12.9314	14.6038	36.6	A-	AA	CVIET	NY/FNY	ms4760-1
2005-05-25	107	2005	10400	2	QN032	NO	416000	12.9384	12.21	38.3	B	AA	CVIET		ms4760-3
2004-06-30	60	2004	2294	2	QN033	NO	91760	11.4269	10.75	39	A-	AA	CVIET	YYNY	ms4760-4
2003-10-06	22	2003	5808	2	QN034	YES	232320	12.3559	10.5	38.4	Aheter	AA	CVIET		ms4760-3
2004-01-30	38	2004	4380	2	QN035	YES	175200	12.0737	10.7429	39.6	Aheter	AA	CVIET
2004-04-10	48	2004	4410	2	QN036	NO	176400	12.0805	10.9	38.8	Aheter	AA	CVIET		ms4760-102
2006-01-09	140	2006	14566	2	QN037	NO	582640	13.2753	12.5469	39	AA-	AA	CVIET	NY/FND	ms4760-3
2005-01-18	88	2005	2710	2	QN038	YES	108400	11.5936	12.36	37.7	B	AA	CVMNK	NFNY	ms4760-1
2005-05-13	104	2005	7950	2	QN039	NO	318000	12.6698	18.303	39.4	B	AA	CVIET	YYNY	ms4760-1
2005-05-26	106	2005	2500	2	QN040	NO	100000	11.5129	10.5814	36.5	Aheter	AA	CVIET	NYNY	ms4760-3
2004-01-08	32	2004	1268	2	QN041	NO	50720	10.8341	8.61333	39.2	B	AA	CVIET	YYNY	ms4760-9
2004-05-25	52	2004	5771	2	QN042	NO	230840	12.3495	7.84	39.4	B	AA	CVIET	YYNY	ms4760-1
2005-07-12	110	2005	1748	2	QN043	YES	69920	11.1551		36.5	B	AA	CVIET	YYNY	ms4760-1
2004-03-12	39	2004	5610	2	QN044	NO	224400	12.3212	12	38.7	A	AA	CVIET	YYNY	ms4760-1
2005-07-05	108	2005	4100	2	QN045	NO	164000	12.0076	10.7027	38.2	A	AA	CVIET	YYNY	ms4760-1
2004-06-05	49	2004	921	2	QN046 (drug change)	NO	36840	10.5143	11.6667	37.5	A	AA	CVIET	YYNY	ms4760-1
2004-05-14	45	2004	2110	2	QN047 (drug change)	YES	84400	11.3433	7.7	39.2	A	AA	CVIET	YYNY	ms4760-3
2004-05-21	45	2004	3880	2	QN048	NO	155200	11.9525	9.5	37.4	B	AA	CVIET	YYNY	ms4760-4
2004-04-26	40	2004	8930	2	QN049	YES	357200	12.7861	8.624	38.2	A	AA	CVIET
2005-07-11	102	2005	6718	2	QN050	NO	268720	12.5014	10.5818	38.3	A-	AA	CVMNK	YYND	ms4760-9
2004-07-20	51	2004	4320	2	QN051	NO	172800	12.0599	10.2	36.5	B	AA	CVIET	YYND	ms4760-1
2003-11-15	14	2003	112	2	QN052	NO	4480	8.40738	11.3	37.8	B	AS	CVIET
2004-02-10	27	2004	2064	2	QN053 (drug change)	YES	82560	11.3213	11.2727	38	B	AA	CVIET	YYND	ms4760-1
2005-08-17	106	2005	2618	2	QN054	NO	104720	11.559	9.20781	37.4	A	AA	CVIET	YYNY	ms4760-4
2004-05-03	39	2004	2856	2	QN055	NO	114240	11.6461	14.8636	37.8	A	AA	CVIET	YYNY	ms4760-1
2004-04-18	36	2004	3020	2	QN056	NO	120800	11.7019	13.68	38.6	B	AA	CVIET	YYNY	ms4760-3
2004-05-18	39	2004	3850	2	QN057 (drug change)	YES	154000	11.9447	8.45	38	B	AA	CVIET	YYNY
2004-06-22	44	2004	4110	2	QN058	YES	164400	12.0101	13.392	37	B	AA	CVIET	YYNY	ms4760-1
2003-12-31	19	2003	3700	2	QN059	NO	148000	11.905	7.2	39.5	B	AA	CVIET	YYND	ms4760-1
2005-08-15	104	2005	4085	2	QN060	NO	163400	12.004	8.65238	39.2	B	AA	CVIET	YYNY	ms4760-1
2005-01-30	76	2005	3660	2	QN061	YES	146400	11.8941	10.0571	38	A-	AA	CVIET	YYNY	ms4760-1
2005-05-10	89	2005	2884	2	QN062	YES	115360	11.6558	13.8707	38.6	A-heter	AA	CVIET	YYND	ms4760-1
2004-05-03	36	2004	392	2	QN063	YES	15680	9.66014	11.9	36.9	B	AS	CVIET	YYNY	ms4760-72
2005-04-27	87	2005	4264	2	QN064	NO	170560	12.0468	15.1667	38.4	B	AS	CVIET	YYNY	ms4760-1
2005-07-11	98	2005	4946	2	QN065	NO	197840	12.1952	6.8	36.8	B	AA	CVMNK/CVIET	YY/FNY	ms4760-1
2006-01-04	121	2006	4164	2	QN066	NO	166560	12.0231	12.897	39.1	B	AA	CVIET	YYNY	ms4760-1
2005-11-14	114	2005	4390	2	QN067	NO	175600	12.076	7.4	38	A	AA	CVIET	YYNY	ms4760-1
2005-04-18	84	2005	1800	2	QN068	YES	72000	11.1844		38.2	Aheter	AA	CVIET	YYND/Y	ms4760-3
2005-09-26	107	2005	3472	2	QN069	NO	138880	11.8414	13.75	37.7	Aheter	AA	CVIET	YYNY	ms4760-9
2004-01-19	18	2004	412	2	QN070	YES	16480	9.7099		37	B	AA	CVIET	YYNY	ms4760-4
2004-03-16	26	2004	3348	2	QN071	NO	133920	11.805	7.55556	38.3	B	AA	CVIET	YYND/Y	ms4760-1
2005-01-30	72	2005	2510	2	QN072	NO	100400	11.5169	12.12	36	B	AA	CVIET	YYNY	ms4760-1
2004-04-29	33	2004	18620	2	QN073 (drug change)	YES	744800	13.5209	12.2667	36.7	B	AA	CVIET	YY/FNY
2005-05-10	85	2005	7118	2	QN074	NO	284720	12.5593	9.9	37.7	B	AA	CVIET	YYNY	ms4760-1
2004-12-26	66	2004	2692	2	QN075	NO	107680	11.5869	6.33333	38.3	A-	AA	CVIET	N/YY/FND/Y
2005-05-01	84	2005	5040	2	QN076	YES	201600	12.214	12.2093	37.5	A-	AA	CVIET	YYNY	ms4760-1
2004-03-05	21	2004	388	2	QN077	NO	15520	9.64988	6.4	39.7	A-	AA	CVIET	N/YY/FND/Y
2004-09-02	47	2004	42	2	QN078	YES	1680	7.42655		36.5	A-	AA	CVIET
2004-02-11	18	2004	88	2	QN079	YES	3520	8.16622		37	B	AA	CVIET	NYND
2006-01-18	119	2006	4246	2	QN080	NO	169840	12.0426	10.5	38.4	B	AA	CVIET	YYNY	ms4760-1
2005-05-15	33	2005	4548	2	QN081	YES	181920	12.1113	9.4	38.8	B	AA	CVIET	YYNY	ms4760-1
2005-05-24	34	2005	5540	2	QN082	YES	221600	12.3086	12.8333	38.5	B	AS	CVIET	YYNY	ms4760-1
2005-08-04	43	2005	652	2	QN083	NO	26080	10.1689	13.3	40.6	A-heter	AA	CVIET	YYND
2005-04-20	28	2005	3016	2	QN084	NO	120640	11.7006	6.98824	36.9	A	AA	CVIET	YYNY	ms4760-1
2005-10-11	48	2005	1768	2	QN085 (drug change)	NO	70720	11.1665	9.38125	40.2	B	AA	CVIET	YYNY	ms4760-50
2005-08-12	35	2005	2406	2	QN086	YES	96240	11.4746	8.91429	38	B	AA	CVIET	YYNY	ms4760-4
2005-12-27	55	2005	3122	2	QN087	NO	124880	11.7351	8.23333	37.3	B		CVIET	YYND	ms4760-1
2005-11-07	45	2005	4108	2	QN088	YES	164320	12.0096	11.5429	39.5	A	AA	CVIET		ms4760-3
2005-09-15	37	2005	4020	2	QN089	NO	160800	11.9879	9.375	38.7	A-	AA	CVIET	YYNY	ms4760-1
2006-01-15	36	2006	1920	2	QN090	NO	76800	11.249	10.4	39.7	A-	AA	CVIET	YYNY	ms4760-1
2005-12-14	28	2005	11195	2	QN091	YES	447800	13.0121	11.1	36.4	B	AA	CVIET	N/YYND/Y
2005-11-08	22	2005	12610	2	QN092	NO	504400	13.1311	15.5556	39.2	B	AA	CVIET	N/YYND
2005-11-22	24	2005	5636	2	QN093	YES	225440	12.3258	6.1	37.3	B	AA	CVIET	YYNY
